# Supplementary material for: Maternal circadian disruption is associated with variation in placental DNA methylation
Source: PLoS One. 2019 Apr 26;14(4):e0215745. doi: 10.1371/journal.pone.0215745 (PMC6485638; doi:10.1371/journal.pone.0215745)
Supplement: S1 Table — (XLSX) [file pone.0215745.s001.xlsx]

## Sheet: Sheet1
UCSC Gene Name	Chromosome	Position	Probe ID	UCSC Gene Group	Enhancer	β1	SE	P-value	BH q-value	Bonferroni
NAV1	chr1	201708718	cg14168733	TSS1500	NA	-0.04	0.007	2.53e-08	0.003	0.008
NAV1	chr1	201709135	cg14377596	1stExon	TRUE	-0.04	0.007	2.98e-08	0.003	0.01
SMPD1	chr11	6412852	cg14814323	Body	NA	-0.016	0.003	2.97e-08	0.003	0.01
NAV1	chr1	201709390	cg01411786	Body	TRUE	-0.032	0.006	9.91e-08	0.004	0.033
FAM172A	chr5	93076910	cg25342875	Body	NA	-0.024	0.004	9.46e-08	0.004	0.032
CLEC16A	chr16	11073063	cg08082763	Body	TRUE	-0.023	0.004	7.21e-08	0.004	0.024
	chr6	27390647	cg06667732		NA	-0.023	0.004	9.35e-08	0.004	0.031
DIP2C	chr10	560669	cg21373996	Body	NA	-0.019	0.004	1.06e-07	0.004	0.035
TAPBP	chr6	33273011	cg03190911	Body	NA	-0.014	0.003	9.94e-08	0.004	0.033
PLEKHG6	chr12	6436676	cg14858786	Body	NA	-0.026	0.005	1.42e-07	0.005	0.047
NAV1	chr1	201709675	cg18539461	Body	TRUE	-0.036	0.007	1.71e-07	0.005	0.057
KRT15	chr17	39675154	cg11983245	5'UTR	NA	-0.024	0.005	1.84e-07	0.005	0.062
RHOT2	chr16	717556	cg04365973	TSS1500	NA	-0.019	0.004	2.58e-07	0.007	0.086
NAV1	chr1	201708888	cg13877974	TSS200	NA	-0.043	0.009	4.11e-07	0.01	0.137
ERI3	chr1	44716226	cg24373865	Body	NA	-0.024	0.005	5.66e-07	0.013	0.189
PTPN6	chr12	7060187	cg23147227	TSS1500	NA	-0.02	0.004	8.98e-07	0.019	0.301
EGFL8	chr6	32135718	cg08759957	Body	NA	-0.021	0.004	1.22e-06	0.023	0.407
ZBTB22	chr6	33284168	cg14771240	Body	NA	-0.02	0.004	1.18e-06	0.023	0.396
	chr10	22725309	cg01422243		NA	-0.019	0.004	1.51e-06	0.027	0.504
UBR5	chr8	103344822	cg02530407	Body	TRUE	-0.019	0.004	1.68e-06	0.027	0.561
HDAC4	chr2	240213173	cg23601374	Body	TRUE	-0.017	0.004	1.64e-06	0.027	0.549
	chr7	25702848	cg03700230		NA	0.048	0.01	1.93e-06	0.029	0.645
CYB5R2	chr11	7694163	cg05919312	5'UTR	NA	-0.018	0.004	2.03e-06	0.03	0.679
RPS6KA4	chr11	64139406	cg07425109	3'UTR	NA	-0.016	0.003	2.15e-06	0.03	0.719
CDYL2	chr16	80716710	cg16713168	Body	TRUE	-0.021	0.004	2.33e-06	0.03	0.78
MSI2	chr17	55742491	cg07618409	Body	TRUE	-0.02	0.004	2.26e-06	0.03	0.755
LOC645323	chr5	87955859	cg13982098	Body	NA	-0.028	0.006	2.65e-06	0.03	0.886
LRRC2	chr3	46618325	cg07225641	5'UTR	NA	-0.027	0.006	2.61e-06	0.03	0.875
CLDN9	chr16	3063894	cg10492999	1stExon	NA	-0.026	0.006	2.7e-06	0.03	0.905
FAM118A	chr22	45705265	cg06575572	5'UTR	NA	-0.02	0.004	2.5e-06	0.03	0.835
C2orf54	chr2	241827789	cg21333033	Body	NA	-0.019	0.004	2.93e-06	0.032	0.981
SLC41A1	chr1	205780033	cg00762738	5'UTR	NA	-0.017	0.004	3.08e-06	0.032	1
MXRA8	chr1	1290712	cg00040588	Body	NA	-0.051	0.011	3.49e-06	0.032	1
FBXW7	chr4	153437193	cg13536107	5'UTR	TRUE	-0.022	0.005	3.35e-06	0.032	1
EGFL8	chr6	32135715	cg12305588	Body	NA	-0.019	0.004	3.35e-06	0.032	1
BAIAP2	chr17	79022879	cg12472449	Body	NA	-0.016	0.004	3.43e-06	0.032	1
BAT2	chr6	31599646	cg25371129	Body	NA	-0.005	0.001	3.61e-06	0.033	1
MIRLET7A3	chr22	46508563	cg04063235	TSS200	NA	-0.019	0.004	3.71e-06	0.033	1
HDLBP	chr2	242174625	cg11221200	Body	NA	-0.014	0.003	3.9e-06	0.033	1
	chr11	22454301	cg23181580		TRUE	-0.031	0.007	4.22e-06	0.035	1
BATF3	chr1	212874153	cg00168835	TSS1500	NA	0.005	0.001	4.42e-06	0.036	1
	chr22	50221949	cg08174792		NA	-0.034	0.007	4.91e-06	0.039	1
MFHAS1	chr8	8749074	cg01022370	1stExon	TRUE	-0.023	0.005	5.2e-06	0.04	1
ZNF284	chr19	44575547	cg05333740	TSS1500	NA	-0.023	0.005	5.83e-06	0.042	1
GALNTL4	chr11	11438208	cg16337763	Body	TRUE	-0.022	0.005	5.67e-06	0.042	1
AZI1	chr17	79184968	cg20296990	Body	NA	-0.02	0.004	5.84e-06	0.042	1
DPEP2	chr16	68027297	cg06866814	5'UTR	NA	0.002	0	5.5e-06	0.042	1
GALNTL1	chr14	69725831	cg00080706	TSS1500	NA	-0.019	0.004	5.99e-06	0.042	1
MFHAS1	chr8	8749278	cg01784220	1stExon	TRUE	-0.022	0.005	6.21e-06	0.042	1
C11orf2	chr11	64863151	cg13626866	TSS1500	NA	-0.026	0.006	6.37e-06	0.043	1
BANF1	chr11	65770987	cg17985854	Body	NA	-0.023	0.005	6.49e-06	0.043	1
IQGAP2	chr5	75784957	cg23289545	Body	TRUE	-0.019	0.004	6.62e-06	0.043	1
	chr17	43222106	cg00625783		TRUE	-0.025	0.006	7.26e-06	0.045	1
HAPLN1	chr5	83016779	cg18024167	1stExon	NA	-0.023	0.005	7.44e-06	0.045	1
TUBGCP2	chr10	135120640	cg04070692	5'UTR	NA	-0.019	0.004	7.21e-06	0.045	1
BAT1	chr6	31502388	cg10895184	Body	NA	-0.018	0.004	7.53e-06	0.045	1
PKHD1L1	chr8	110374866	cg19906741	1stExon	TRUE	0.018	0.004	7.77e-06	0.046	1
	chr7	17702198	cg23443190		TRUE	-0.019	0.004	8.92e-06	0.051	1
	chr20	3073916	cg11962310		NA	-0.034	0.008	1.01e-05	0.054	1
	chr15	59157523	cg24025550		TRUE	-0.032	0.007	9.53e-06	0.054	1
IMPDH1	chr7	128047452	cg16409368	Body	NA	-0.021	0.005	9.77e-06	0.054	1
THTPA	chr14	24028302	cg19463228	3'UTR	NA	-0.017	0.004	9.72e-06	0.054	1
ZC3H18	chr16	88666383	cg10330187	Body	NA	-0.01	0.002	1e-05	0.054	1
TRIM26	chr6	30174845	cg05850884	5'UTR	TRUE	-0.018	0.004	1.05e-05	0.055	1
	chr8	142295141	cg16927416		NA	-0.021	0.005	1.13e-05	0.055	1
AGER	chr6	32150739	cg10996463	Body	NA	-0.015	0.003	1.08e-05	0.055	1
LPCAT1	chr5	1491489	cg03710353	Body	NA	-0.014	0.003	1.12e-05	0.055	1
ADAMTSL3	chr15	84706833	cg08115297	3'UTR	NA	0.04	0.009	1.12e-05	0.055	1
PDE10A	chr6	166068543	cg08419582	Body	NA	-0.017	0.004	1.16e-05	0.056	1
EP400	chr12	132549404	cg21703988	Body	NA	-0.02	0.004	1.2e-05	0.057	1
MXRA8	chr1	1289835	cg15386434	Body	TRUE	-0.035	0.008	1.29e-05	0.061	1
BCAT1	chr12	25055676	cg04543413	Body	TRUE	-0.025	0.006	1.34e-05	0.062	1
U2AF1	chr21	44527180	cg17400229	5'UTR	NA	0.002	0.001	1.41e-05	0.064	1
TDO2	chr4	156828285	cg03709468	Body	TRUE	0.044	0.01	1.41e-05	0.064	1
ANKS6	chr9	101498661	cg14313748	3'UTR	NA	-0.034	0.008	1.46e-05	0.064	1
FBLN2	chr3	13613505	cg26031678	Body	NA	-0.024	0.006	1.45e-05	0.064	1
PLEC1	chr8	145033622	cg23155717	Body	NA	-0.018	0.004	1.51e-05	0.064	1
CCDC88C	chr14	91854239	cg05260886	Body	TRUE	-0.015	0.003	1.52e-05	0.064	1
	chr2	134578960	cg02104392		TRUE	0.032	0.007	1.49e-05	0.064	1
WNT5A	chr3	55515168	cg15585318	Body	NA	-0.028	0.006	1.57e-05	0.065	1
	chr1	116371802	cg17481936		TRUE	-0.018	0.004	1.56e-05	0.065	1
CLEC16A	chr16	11268210	cg27552483	Body	NA	-0.011	0.003	1.63e-05	0.066	1
SNRNP48	chr6	7592994	cg27237039	Body	NA	-0.015	0.003	1.72e-05	0.069	1
ATP10A	chr15	25925384	cg26336213	Body	NA	-0.007	0.002	1.71e-05	0.069	1
	chr13	112882823	cg07688836		NA	-0.051	0.012	1.76e-05	0.069	1
DPYSL2	chr8	26481806	cg24811472	Body	NA	-0.012	0.003	1.81e-05	0.069	1
HDAC4	chr2	240259075	cg05570654	Body	TRUE	-0.011	0.003	1.79e-05	0.069	1
SCRN1	chr7	30028307	cg06133110	5'UTR	NA	-0.028	0.007	1.95e-05	0.07	1
PCDHGA4	chr5	140857474	cg09581226	Body	TRUE	-0.023	0.005	1.88e-05	0.07	1
FLJ90757	chr17	79006087	cg09187107	Body	NA	-0.02	0.005	1.93e-05	0.07	1
DNM3	chr1	172113506	cg02633729	Body	NA	-0.017	0.004	1.91e-05	0.07	1
AMDHD2	chr16	2579594	cg04634034	Body	NA	-0.016	0.004	1.97e-05	0.07	1
HHIPL1	chr14	100110845	cg02283151	TSS1500	TRUE	-0.013	0.003	1.87e-05	0.07	1
PKP2	chr12	33030976	cg06103657	Body	NA	-0.012	0.003	1.95e-05	0.07	1
	chr7	75703703	cg03825764		NA	-0.008	0.002	1.99e-05	0.07	1
HOXA5	chr7	27181067	cg00809969	3'UTR	NA	-0.017	0.004	2.02e-05	0.07	1
ADCY5	chr3	123005576	cg10699496	Body	NA	-0.018	0.004	2.05e-05	0.071	1
NAV1	chr1	201708932	cg01828733	TSS200	NA	-0.046	0.011	2.12e-05	0.071	1
RBM38	chr20	55967678	cg18062140	Body	NA	-0.024	0.006	2.14e-05	0.071	1
	chr17	43222115	cg17372941		TRUE	-0.02	0.005	2.09e-05	0.071	1
	chr6	106475062	cg02270332		TRUE	-0.019	0.005	2.13e-05	0.071	1
PLXNA2	chr1	208218000	cg24693478	Body	NA	-0.021	0.005	2.22e-05	0.072	1
C9orf69	chr9	139009275	cg06588876	5'UTR	NA	-0.016	0.004	2.24e-05	0.072	1
INTS3	chr1	153745142	cg11247649	Body	NA	-0.012	0.003	2.24e-05	0.072	1
DLG2	chr11	83284905	cg09080874	Body	TRUE	0.023	0.005	2.24e-05	0.072	1
MYCBP2	chr13	77894098	cg09009788	Body	TRUE	-0.014	0.003	2.29e-05	0.072	1
GNAS	chr20	57463265	cg22741626	3'UTR	NA	-0.027	0.006	2.41e-05	0.075	1
FBXL18	chr7	5552734	cg04853708	Body	NA	-0.015	0.004	2.41e-05	0.075	1
	chr5	37890150	cg09063683		TRUE	0.031	0.007	2.43e-05	0.075	1
AHDC1	chr1	27891416	cg23613162	5'UTR	TRUE	-0.021	0.005	2.47e-05	0.075	1
	chr14	61109207	cg23322933		NA	-0.032	0.008	2.5e-05	0.075	1
SDK1	chr7	4230143	cg09439722	Body	TRUE	-0.029	0.007	2.59e-05	0.077	1
	chr2	221239287	cg11245989		TRUE	0.037	0.009	2.57e-05	0.077	1
PRDM16	chr1	3080655	cg18145414	Body	NA	-0.056	0.013	3.05e-05	0.08	1
WNT3A	chr1	228248785	cg05394663	3'UTR	NA	-0.035	0.008	2.75e-05	0.08	1
	chr2	118982263	cg23413104		NA	-0.026	0.006	3.03e-05	0.08	1
EGLN2	chr19	41307090	cg08080060	1stExon	NA	-0.024	0.006	3.03e-05	0.08	1
	chr7	54956274	cg13208318		NA	-0.023	0.006	3.03e-05	0.08	1
TCF19	chr6	31127379	cg21799473	Body	NA	-0.021	0.005	3.06e-05	0.08	1
PLXND1	chr3	129295896	cg15629311	Body	TRUE	-0.02	0.005	3.1e-05	0.08	1
MAD1L1	chr7	2078650	cg01843768	Body	NA	-0.019	0.005	2.92e-05	0.08	1
RGL2	chr6	33263805	cg03653137	Body	NA	-0.018	0.004	2.84e-05	0.08	1
	chr2	75247750	cg15715965		TRUE	-0.017	0.004	2.99e-05	0.08	1
LIMK2	chr22	31612458	cg16932065	Body	NA	-0.015	0.004	3.13e-05	0.08	1
CYTSB	chr17	19995277	cg12246644	5'UTR	TRUE	-0.015	0.004	3.08e-05	0.08	1
	chr11	61514925	cg08376089		NA	-0.013	0.003	3.08e-05	0.08	1
STX2	chr12	131300783	cg06189670	Body	TRUE	-0.013	0.003	2.91e-05	0.08	1
CLIP2	chr7	73723905	cg11563074	5'UTR	NA	-0.011	0.003	3.11e-05	0.08	1
	chr2	208205302	cg22542699		TRUE	-0.005	0.001	3.05e-05	0.08	1
ZNF500	chr16	4817202	cg07669455	TSS200	NA	0.001	0	2.79e-05	0.08	1
LCE1E	chr1	152758453	cg25610428	TSS1500	NA	0.029	0.007	2.98e-05	0.08	1
MXRA8	chr1	1290554	cg25063151	Body	TRUE	-0.079	0.019	3.91e-05	0.081	1
MXRA8	chr1	1290708	cg19436320	Body	NA	-0.057	0.014	3.55e-05	0.081	1
KCNA4	chr11	30038677	cg15310492	TSS200	NA	-0.033	0.008	3.83e-05	0.081	1
COL18A1	chr21	46850691	cg03152428	Body	TRUE	-0.028	0.007	4.5e-05	0.081	1
	chr1	209405050	cg11379081		NA	-0.028	0.007	4.21e-05	0.081	1
	chr5	116113889	cg07837187		TRUE	-0.026	0.006	4.49e-05	0.081	1
EVPL	chr17	74011616	cg16864867	Body	NA	-0.025	0.006	4.12e-05	0.081	1
IL17REL	chr22	50452415	cg01522296	TSS1500	NA	-0.025	0.006	3.77e-05	0.081	1
	chr10	21798015	cg19791727		NA	-0.024	0.006	3.57e-05	0.081	1
MEIS1	chr2	66673449	cg04751149	Body	NA	-0.024	0.006	4.22e-05	0.081	1
ASRGL1	chr11	62138599	cg14933468	Body	NA	-0.022	0.005	3.71e-05	0.081	1
RAP1A	chr1	112162068	cg23301687	TSS1500	NA	-0.022	0.005	3.4e-05	0.081	1
TAS1R1	chr1	6615604	cg27531553	1stExon	NA	-0.022	0.005	3.28e-05	0.081	1
SIX3	chr2	45170322	cg14673618	Body	NA	-0.021	0.005	4.22e-05	0.081	1
	chr6	164258843	cg19176828		TRUE	-0.021	0.005	4.29e-05	0.081	1
H19	chr11	2019859	cg04088212	TSS1500	TRUE	-0.021	0.005	4.18e-05	0.081	1
	chr2	162283559	cg00303183		TRUE	-0.021	0.005	3.71e-05	0.081	1
	chr7	531362	cg20634074		NA	-0.02	0.005	3.67e-05	0.081	1
IGDCC4	chr15	65715951	cg07617246	TSS1500	NA	-0.02	0.005	4.08e-05	0.081	1
	chr12	125028295	cg18648169		TRUE	-0.02	0.005	4.04e-05	0.081	1
C1QTNF3	chr5	34043333	cg14507146	TSS200	NA	-0.02	0.005	3.9e-05	0.081	1
AIFM3	chr22	21319894	cg07331806	5'UTR	NA	-0.019	0.005	3.57e-05	0.081	1
	chr12	52437571	cg03533058		NA	-0.018	0.004	4.49e-05	0.081	1
TRAF3IP3	chr1	209929512	cg05959508	TSS200	NA	-0.018	0.004	3.67e-05	0.081	1
GGCT	chr7	30545074	cg21491201	TSS1500	NA	-0.018	0.004	4.3e-05	0.081	1
SORBS2	chr4	186709238	cg11076487	5'UTR	NA	-0.018	0.004	3.35e-05	0.081	1
CTBP1	chr4	1235781	cg05712295	Body	NA	-0.017	0.004	4.14e-05	0.081	1
LAMA2	chr6	129796899	cg15002362	Body	TRUE	-0.017	0.004	4.44e-05	0.081	1
2018-09-09	chr17	75470567	cg01513063	Body	NA	-0.017	0.004	3.36e-05	0.081	1
RTKN	chr2	74659711	cg22442732	Body	NA	-0.017	0.004	4.06e-05	0.081	1
PBX2	chr6	32159036	cg16609995	TSS1500	TRUE	-0.017	0.004	4.12e-05	0.081	1
RP1L1	chr8	10489236	cg16847396	5'UTR	NA	-0.017	0.004	3.89e-05	0.081	1
ARID1B	chr6	157187520	cg06785293	Body	TRUE	-0.016	0.004	4.07e-05	0.081	1
NCDN	chr1	36026611	cg22402261	Body	NA	-0.016	0.004	4.23e-05	0.081	1
H6PD	chr1	9310257	cg17805199	Body	TRUE	-0.015	0.004	3.18e-05	0.081	1
	chr12	25872021	cg13540805		TRUE	-0.015	0.004	3.29e-05	0.081	1
	chr1	2471732	cg00987097		NA	-0.015	0.004	3.55e-05	0.081	1
RPTOR	chr17	78800321	cg21550504	Body	TRUE	-0.015	0.004	3.88e-05	0.081	1
HEATR2	chr7	818287	cg07805911	Body	TRUE	-0.015	0.004	3.69e-05	0.081	1
	chr10	62502607	cg03446458		TRUE	-0.015	0.004	3.64e-05	0.081	1
	chr8	49747620	cg03385495		NA	-0.015	0.004	4.31e-05	0.081	1
SRA1	chr5	139933025	cg14582452	Body	NA	-0.014	0.003	3.42e-05	0.081	1
HEATR2	chr7	780240	cg08815583	Body	NA	-0.013	0.003	3.35e-05	0.081	1
TNS3	chr7	47384078	cg11460832	Body	NA	-0.013	0.003	4.35e-05	0.081	1
PIGG	chr4	503399	cg00888154	Body	NA	-0.012	0.003	3.8e-05	0.081	1
MIPEP	chr13	24408063	cg25905815	Body	NA	-0.01	0.003	4.05e-05	0.081	1
SFXN5	chr2	73291377	cg04016113	Body	TRUE	-0.01	0.002	4.5e-05	0.081	1
PHRF1	chr11	611114	cg03610629	Body	NA	-0.002	0.001	3.96e-05	0.081	1
GSG1L	chr16	28074462	cg10471437	1stExon	NA	0.002	0	4.3e-05	0.081	1
DIDO1	chr20	61558004	cg26226951	TSS200	NA	0.002	0.001	3.61e-05	0.081	1
PCTP	chr17	53828850	cg15695648	Body	TRUE	0.005	0.001	3.65e-05	0.081	1
CNIH3	chr1	224805753	cg15825731	Body	NA	0.013	0.003	3.29e-05	0.081	1
	chr19	30709527	cg05901613		NA	0.026	0.006	3.24e-05	0.081	1
	chr2	6910588	cg02738156		NA	0.029	0.007	4.44e-05	0.081	1
SERPINA13	chr14	95107019	cg18885372	TSS200	NA	0.03	0.007	3.37e-05	0.081	1
	chr3	59352714	cg24852972		TRUE	0.044	0.011	4.5e-05	0.081	1
	chr19	42787174	cg26163284		TRUE	-0.019	0.005	4.55e-05	0.081	1
FOXG1	chr14	29236898	cg07489048	1stExon	NA	-0.047	0.011	4.6e-05	0.082	1
NAV1	chr1	201708522	cg27441486	TSS1500	NA	-0.036	0.009	4.68e-05	0.082	1
BLNK	chr10	98009748	cg06643284	Body	TRUE	-0.013	0.003	4.66e-05	0.082	1
GABRG1	chr4	46126253	cg16332065	TSS200	TRUE	-0.058	0.014	4.91e-05	0.084	1
NBLA00301	chr4	174452159	cg08905895	Body	NA	-0.044	0.011	4.85e-05	0.084	1
MED7	chr5	156571045	cg06754923	TSS1500	NA	-0.022	0.005	4.87e-05	0.084	1
BCL2L2	chr14	23777535	cg10418357	Body	TRUE	-0.018	0.005	4.92e-05	0.084	1
PRDM11	chr11	45231545	cg22731637	Body	TRUE	-0.018	0.004	4.94e-05	0.084	1
EVX2	chr2	176945899	cg01658421	Body	NA	-0.037	0.009	5.04e-05	0.086	1
NAV1	chr1	201708500	cg22488259	TSS1500	NA	-0.04	0.01	5.07e-05	0.086	1
CLDN16	chr3	190105986	cg27235662	1stExon	NA	-0.022	0.005	5.26e-05	0.088	1
TMED2	chr12	124069475	cg16605523	Body	NA	0.001	0	5.26e-05	0.088	1
GNAS	chr20	57463325	cg20213508	3'UTR	NA	-0.032	0.008	5.34e-05	0.088	1
ZIK1	chr19	58096559	cg06412288	Body	NA	-0.02	0.005	5.34e-05	0.088	1
C17orf56	chr17	79210852	cg06837783	Body	NA	-0.018	0.004	5.37e-05	0.088	1
MORN1	chr1	2259411	cg05628390	Body	NA	-0.012	0.003	5.35e-05	0.088	1
PLXND1	chr3	129281962	cg05944173	Body	NA	-0.019	0.005	5.46e-05	0.089	1
TRIL	chr7	28998577	cg10099601	TSS1500	NA	-0.016	0.004	5.47e-05	0.089	1
GLI3	chr7	42192041	cg24079811	Body	TRUE	-0.017	0.004	5.55e-05	0.09	1
	chr12	133028690	cg18846954		NA	-0.028	0.007	5.74e-05	0.09	1
CTBP1	chr4	1244042	cg08948841	TSS1500	NA	-0.026	0.007	5.77e-05	0.09	1
NR4A2	chr2	157185558	cg06101180	Body	NA	-0.023	0.006	5.76e-05	0.09	1
EVL	chr14	100571607	cg04166500	Body	TRUE	-0.017	0.004	5.71e-05	0.09	1
UBR5	chr8	103379529	cg26959655	Body	TRUE	-0.016	0.004	5.77e-05	0.09	1
RUNX3	chr1	25292034	cg23916689	TSS1500	NA	-0.012	0.003	5.71e-05	0.09	1
MUTYH	chr1	45805342	cg06623268	Body	NA	0.004	0.001	5.77e-05	0.09	1
CAPN10	chr2	241534607	cg13416249	Body	NA	-0.02	0.005	5.83e-05	0.091	1
NLRP9	chr19	56249291	cg08475088	Body	NA	-0.037	0.009	6.03e-05	0.091	1
	chr1	209405064	cg00563824		NA	-0.026	0.006	5.99e-05	0.091	1
	chr8	119138130	cg13962000		TRUE	-0.024	0.006	5.9e-05	0.091	1
	chr5	53999702	cg16266763		TRUE	-0.016	0.004	6.06e-05	0.091	1
NCKAP1	chr2	183878531	cg00473916	Body	TRUE	-0.014	0.003	6.07e-05	0.091	1
FAM101A	chr12	124799223	cg23556205	3'UTR	NA	-0.013	0.003	5.95e-05	0.091	1
ICA1	chr7	8254711	cg23976336	Body	TRUE	-0.012	0.003	6.08e-05	0.091	1
	chr10	43840571	cg03487065		NA	-0.012	0.003	5.87e-05	0.091	1
DLX2	chr2	172965837	cg27136740	Body	NA	0.031	0.008	5.99e-05	0.091	1
CHD7	chr8	61627068	cg09893100	5'UTR	NA	-0.032	0.008	6.13e-05	0.091	1
RNF220	chr1	45103933	cg11251215	Body	NA	-0.021	0.005	6.17e-05	0.091	1
WNT5A	chr3	55515607	cg05781968	Body	NA	-0.047	0.012	6.28e-05	0.092	1
NAV1	chr1	201618003	cg05695937	1stExon	NA	-0.018	0.004	6.25e-05	0.092	1
PGAM5	chr12	133297369	cg21027474	Body	NA	-0.004	0.001	6.27e-05	0.092	1
HOXC4	chr12	54446019	cg05408649	5'UTR	NA	-0.026	0.007	6.53e-05	0.093	1
	chr11	10331045	cg03246478		TRUE	-0.019	0.005	6.53e-05	0.093	1
LTBP3	chr11	65315284	cg16327477	Body	NA	-0.018	0.005	6.44e-05	0.093	1
EVI5L	chr19	7928066	cg19981796	Body	NA	-0.016	0.004	6.49e-05	0.093	1
SDK2	chr17	71426089	cg19445578	Body	TRUE	-0.015	0.004	6.46e-05	0.093	1
	chr16	30575324	cg02710699		NA	-0.009	0.002	6.38e-05	0.093	1
HPS3	chr3	148847786	cg15637605	Body	NA	0.004	0.001	6.54e-05	0.093	1
RGS12	chr4	3391305	cg16895261	Body	NA	-0.021	0.005	6.62e-05	0.093	1
WDR37	chr10	1156548	cg17900199	Body	TRUE	-0.018	0.005	6.61e-05	0.093	1
OLFML1	chr11	7506940	cg06714705	5'UTR	NA	-0.015	0.004	6.64e-05	0.093	1
KDELC2	chr11	108370005	cg11658159	TSS1500	NA	-0.018	0.004	6.71e-05	0.094	1
	chr10	32395630	cg19397736		NA	-0.009	0.002	6.75e-05	0.094	1
NAV1	chr1	201709336	cg05091570	Body	TRUE	-0.035	0.009	7.05e-05	0.094	1
PFKFB3	chr10	6233774	cg00902516	Body	TRUE	-0.03	0.008	7.14e-05	0.094	1
KDELC2	chr11	108369884	cg14473297	TSS1500	NA	-0.025	0.006	6.85e-05	0.094	1
	chr15	23455599	cg22475358		NA	-0.022	0.006	7.15e-05	0.094	1
SCHIP1	chr3	159557779	cg00188627	Body	NA	-0.022	0.006	6.95e-05	0.094	1
	chr4	124427390	cg00428382		TRUE	-0.02	0.005	7.23e-05	0.094	1
ZBTB22	chr6	33284497	cg08277746	Body	NA	-0.02	0.005	7.1e-05	0.094	1
NCAPD3	chr11	134026755	cg24968964	Body	NA	-0.019	0.005	7.22e-05	0.094	1
LOC283314	chr12	7261710	cg01726775	Body	TRUE	-0.018	0.005	7.2e-05	0.094	1
EFNA5	chr5	106822849	cg07019857	Body	TRUE	-0.018	0.004	6.91e-05	0.094	1
CTDSP1	chr2	219268000	cg00236766	Body	NA	-0.016	0.004	7.2e-05	0.094	1
C20orf118	chr20	35504371	cg09241885	TSS200	NA	-0.015	0.004	7.2e-05	0.094	1
VOPP1	chr7	55621712	cg06750076	Body	TRUE	-0.012	0.003	7e-05	0.094	1
C1orf35	chr1	228288868	cg02901884	Body	NA	-0.009	0.002	7.06e-05	0.094	1
AGAP1	chr2	237029101	cg14464361	Body	NA	-0.004	0.001	7.07e-05	0.094	1
IPO4	chr14	24658099	cg05160963	1stExon	NA	0.002	0	7.12e-05	0.094	1
	chr13	111173329	cg16238149		TRUE	-0.02	0.005	7.38e-05	0.095	1
FNTA	chr8	42911287	cg13250618	TSS200	NA	0.001	0	7.36e-05	0.095	1
DNASE2	chr19	12992479	cg07955356	TSS200	NA	0.002	0.001	7.33e-05	0.095	1
MXRA8	chr1	1290212	cg07284273	Body	TRUE	-0.049	0.012	8.19e-05	0.097	1
KCNA4	chr11	30038675	cg08490115	TSS200	NA	-0.023	0.006	8.16e-05	0.097	1
ADAMTS10	chr19	8661264	cg23188331	Body	NA	-0.023	0.006	7.88e-05	0.097	1
ZCCHC7	chr9	37119968	cg21179305	TSS1500	NA	-0.02	0.005	7.92e-05	0.097	1
	chr17	19883474	cg15193133		NA	-0.02	0.005	7.8e-05	0.097	1
CTDSPL	chr3	37966887	cg12605080	Body	TRUE	-0.019	0.005	8.02e-05	0.097	1
LGI2	chr4	25031445	cg01460991	Body	NA	-0.019	0.005	7.8e-05	0.097	1
NDRG2	chr14	21494161	cg18081258	TSS1500	NA	-0.018	0.004	8.13e-05	0.097	1
TBC1D5	chr3	17236940	cg19131667	Body	TRUE	-0.017	0.004	8.16e-05	0.097	1
PRSS12	chr4	119274837	cg14953762	TSS1500	NA	-0.017	0.004	7.98e-05	0.097	1
FAM124B	chr2	225244609	cg16116321	Body	NA	-0.016	0.004	8.3e-05	0.097	1
	chr6	57912662	cg12062534		NA	-0.016	0.004	7.92e-05	0.097	1
SH3YL1	chr2	250003	cg03299269	Body	NA	-0.016	0.004	8.3e-05	0.097	1
FPR3	chr19	52297519	cg23886141	TSS1500	NA	-0.015	0.004	7.79e-05	0.097	1
OXNAD1	chr3	16343197	cg16456087	Body	TRUE	-0.015	0.004	8.22e-05	0.097	1
	chr2	209225872	cg10780981		NA	-0.015	0.004	8.12e-05	0.097	1
PER1	chr17	8053426	cg00693172	Body	NA	-0.014	0.004	7.8e-05	0.097	1
SRRM4	chr12	119595495	cg00700239	3'UTR	NA	-0.014	0.004	7.98e-05	0.097	1
TNIP1	chr5	150449509	cg11599526	5'UTR	TRUE	-0.014	0.003	8.11e-05	0.097	1
FOSL2	chr2	28624649	cg19626761	Body	TRUE	-0.013	0.003	8.26e-05	0.097	1
FAM120A	chr9	96269920	cg14410137	Body	TRUE	-0.012	0.003	7.59e-05	0.097	1
AMPD2	chr1	110168049	cg21644334	Body	TRUE	-0.009	0.002	8.21e-05	0.097	1
	chr1	222648256	cg27451531		NA	-0.009	0.002	8.1e-05	0.097	1
NUMA1	chr11	71714351	cg24194650	3'UTR	NA	-0.008	0.002	7.91e-05	0.097	1
CLDN12	chr7	90032808	cg04447862	5'UTR	NA	0.002	0	7.95e-05	0.097	1
	chr3	152464125	cg06340382		TRUE	0.04	0.01	8.32e-05	0.097	1
TGFBR2	chr3	30722557	cg15171154	Body	TRUE	-0.026	0.007	8.36e-05	0.098	1
	chr5	3285988	cg09456576		NA	-0.043	0.011	8.45e-05	0.098	1
NRM	chr6	30657146	cg23828265	Body	TRUE	-0.011	0.003	8.46e-05	0.098	1
IER5L	chr9	131940586	cg06508976	TSS200	NA	0.003	0.001	8.53e-05	0.098	1
	chr2	242874971	cg26447282		NA	-0.03	0.008	8.69e-05	0.099	1
	chr10	21798341	cg04956801		NA	-0.019	0.005	8.79e-05	0.099	1
	chr15	101632053	cg02607059		TRUE	-0.019	0.005	8.84e-05	0.099	1
SEC16A	chr9	139368749	cg13153307	Body	NA	-0.018	0.005	8.72e-05	0.099	1
TRAP1	chr16	3740882	cg03379706	Body	TRUE	-0.017	0.004	8.77e-05	0.099	1
FAM3D	chr3	58652503	cg24121168	1stExon	NA	-0.016	0.004	8.84e-05	0.099	1
KIFC1	chr6	33372934	cg12805458	Body	NA	-0.007	0.002	8.75e-05	0.099	1
ATP13A1	chr19	19764685	cg25411508	Body	NA	-0.002	0.001	8.66e-05	0.099	1
