# Supplementary material for: Maternal circadian disruption is associated with variation in placental DNA methylation
Source: PLoS One. 2019 Apr 26;14(4):e0215745. doi: 10.1371/journal.pone.0215745 (PMC6485638; doi:10.1371/journal.pone.0215745)
Supplement: S2 Table — The data used in this analysis came from RICHS samples that had both methylation and RNAseq data available (n = 199). (XLSX) [file pone.0215745.s002.xlsx]

## Sheet: Sheet1
CpG site	Ensemble Gene ID	Gene	β1	p-value	BH q-value
cg00625783	ENSG00000181513	ACBD4	2.515	1.94e-05	0.006
cg11983245	ENSG00000171346	KRT15	7.895	8.04e-05	0.012
cg11983245	ENSG00000171345	KRT19	4.404	0.00387	0.339
cg25371129	ENSG00000204438	GPANK1	9.243	0.00464	0.339
cg21373996	ENSG00000233021	AL669841.1	8.131	0.00668	0.39
cg00762738	ENSG00000117280	RAB29	-2.956	0.0148	0.506
cg07425109	ENSG00000168071	CCDC88B	3.982	0.0156	0.506
cg19906741	ENSG00000250267	LINC00482	-6.082	0.0121	0.506
cg20296990	ENSG00000185168	AC021237.1	2.471	0.0127	0.506
cg10895184	ENSG00000204516	MICB	5.118	0.0178	0.518
cg03190911	ENSG00000237441	SMPD1	1.594	0.048	0.67
cg06667732	ENSG00000096654	CLDN6	-1.16	0.0498	0.67
cg10492999	ENSG00000184697	LINC00974	3.458	0.0494	0.67
cg11221200	ENSG00000115685	TEPSIN	-2.25	0.0266	0.67
cg11221200	ENSG00000146205	PPP1R7	6.327	0.0336	0.67
cg11983245	ENSG00000226629	LINC00974	6.011	0.034	0.67
cg14814323	ENSG00000166311	ZNF184	-2.589	0.0495	0.67
cg20296990	ENSG00000167302	RGL2	1.351	0.0278	0.67
