# Supplementary material for: Maternal circadian disruption is associated with variation in placental DNA methylation
Source: PLoS One. 2019 Apr 26;14(4):e0215745. doi: 10.1371/journal.pone.0215745 (PMC6485638; doi:10.1371/journal.pone.0215745)
Supplement: S3 Table — N refers to the overall number of genes annotated to the term or pathway and DE refers to the number of genes from the top CpG sites within that term or pathway. (XLSX) [file pone.0215745.s003.xlsx]

## Sheet: Sheet1
GO-term analysis
GO-term ID	Term	N	DE	P-value	BH q-value
GO:0098609	Cell-cell adhesion	744	37	2.45e-08	0.000177
GO:0098742	Cell-cell adhesion via plasma-membrane adhesion molecules	221	26	2.14e-12	4.64e-08
GO:0007156	Homophilic cell adhesion via plasma membrane adhesion molecules	150	22	2.36e-11	2.56e-07
KEGG analysis
KEGG pathway ID	Pathway	N	DE	P-value	BH q-value
path:hsa00290	Valine, leucine and isoleucine biosynthesis	4	1	0.044	1
path:hsa00512	Mucin type O-glycan biosynthesis	29	2	0.064	1
path:hsa04916	Melanogenesis	101	4	0.083	1
