# Supplementary material for: Maternal circadian disruption is associated with variation in placental DNA methylation
Source: PLoS One. 2019 Apr 26;14(4):e0215745. doi: 10.1371/journal.pone.0215745 (PMC6485638; doi:10.1371/journal.pone.0215745)
Supplement: S4 Table — Gene list was entered and analyzed using a JTK q-value filter with a probability cut-off of 0.05 and JTK phase range of 0–40 of all available CIRCA mouse databases. (XLSX) [file pone.0215745.s004.xlsx]

## Sheet: Sheet1
UCSC Gene Name	Rhythmic expression? (No/Yes)	CircaDB expression dataset (JTK q<0.05)
AZI1	N
BAIAP2	Y	Mouse 1.OST Brown Adipose, 1.OST Liver, Liver 48 hour Hughes 2009, 1.OST Kidney (Affymetrix), Mouse Wild Type SCN (GNF microarray)
BANF1	Y	Mouse 1.OST Liver, Pituitary 48 hour Hughes 2009 (Affymetrix)
BAT1	N
BAT2	Y	Mouse Distal Colon 2008 (Affymetrix)
BATF3	Y	Mouse Liver 48 hour Hughes 2009 (Affymetrix)
C11orf2	N
C2orf54	N
CDYL2	N
CLDN9	Y	Mouse Distal Colon 2008 (Affymetrix)
CLEC16A	Y	Mouse Distal Colon 2008 (Affymetrix)
CYB5R2	N
DIP2C	Y	Mouse 1.OST Heart, 1.OST Kidney, Distal Colon 2008 (Affymetrix)
DPEP2	N
EGFL8	N
ERI3	Y	Mouse Distal Colon 2008 (Affymetrix)
FAM118A	N
FAM172A	Y	Mouse 1.OST Liver, Liver 48 hour Hughes 2009 (Affymetrix)
FBXW7	Y	Mouse Heart LD (Affymetrix), Mouse Wild Type Muscle (GNF microarray)
GALNTL1	Y	Mouse Wild Type SCN (GNF microarray)
GALNTL4	Y	Mouse 1.OST Brown Adipose, 1.OST Lung, 1.OST Heart, Mouse Pituitary 48 hour Hughes 2009 (Affymetrix)
HAPLN1	Y	Mouse 1.OST Liver, Liver 48 hour Hughes 2009, 1.OST Adrenal Gland, 1.OST Aorta, Distal Colon 2008 (Affymetrix)
HDAC4	Y	Mouse 1.OST Heart, 1.OST Lung (Affymetrix)
HDLBP	Y	Mouse Liver 48 hour Hughes 2009, Distal Colon 2008, Mouse SCN MAS4 Panda 2002 (Affymetrix)
IQGAP2	Y	Mouse Liver 48 hour Hughes 2009 (Affymetrix), Mouse NIH 3T3 Immortilized Cell Line 48 hour Hughes 2009 (Affymetrix)
KRT15	N
LOC645323	N
LRRC2	Y	Mouse 1.OST Brown Adipose, Distal Colon 2008 (Affymetrix)
MFHAS1	Y	Mouse 1.OST Liver, 1.OST Lung (Affymetrix)
MIRLET7A3	N
MSI2	Y	Mouse Liver 48 hour Hughes 2009, 1.OST Liver, 1.OST Kidney, Distal Colon 2008 (Affymetrix)
MXRA8	N
NAV1	Y	Mouse 1.OST SCN 2014, Distal Colon 2008, 1.OST Heart (Affymetrix)
PKHD1L1	N
PLEKHG6	N
PTPN6	Y	Mouse Liver 48 hour Hughes 2009, 1.OST Lung (Affymetrix)
RHOT2	N
RPS6KA4	Y	Mouse Distal Colon 2008, 1.OST Lung (Affymetrix)
SLC41A1	Y	Mouse 1.OST Brown Adipose, 1.OST Kidney, 1.OST Lung (Affymetrix)
SMPD1	Y	Mouse 1.OST Lung (Affymetrix)
TAPBP	Y	Mouse SCN MAS4 Panda 2002, SCN gcrma Panda 2002, 1.OST Adrenal Gland, 1.OST Lung, Mouse Aorta Rudic 2004, Distal Colon 2008 (Affymetrix), Mouse Wild Type Muscle (GNF microarray),
TUBGCP2	Y	Mouse 1.OST Hypothalamus, Mouse Liver 48 hour Hughes 2009 (Affymetrix)
UBR5	N
ZBTB22	Y	Mouse Liver 48 hour Hughes 2009, 1.OST Liver (Affymetrix)
ZNF284	N
