# Supplementary material for: Maternal circadian disruption is associated with variation in placental DNA methylation
Source: PLoS One. 2019 Apr 26;14(4):e0215745. doi: 10.1371/journal.pone.0215745 (PMC6485638; doi:10.1371/journal.pone.0215745)
Supplement: S5 Table — (XLSX) [file pone.0215745.s005.xlsx]

## Sheet: Sheet1
	Trait	P-Value	BH q-value	taSNP Hits	Total taSNPs
271	Psoriasis	4.24444e-13	7.08822e-11	6	67
213	Lupus Erythematosus, Systemic	9.10157e-11	1.01331e-08	5	73
103	Diabetes Mellitus, Type 1	7.66872e-08	6.40338e-06	4	112
235	Multiple Sclerosis	3.92525e-05	0.00119185	2	70
